# Supplementary material for: Fabrication of Textile-Based Dry Electrode and Analysis of Its Surface EMG Signal for Applying Smart Wear
Source: Polymers (Basel). 2022 Sep 2;14(17):3641. doi: 10.3390/polym14173641 (PMC9460933; doi:10.3390/polym14173641)
Supplement: Supplementary file 1 [file polymers-14-03641-s001.zip]

Archive with 1 entries (1 files):
- polymers-1842132-supplementary.pdf
